# Supplementary material for: Theoretical Calculation on the Reaction Mechanisms, Kinetics and Toxicity of Acetaminophen Degradation Initiated by Hydroxyl and Sulfate Radicals in the Aqueous Phase
Source: Toxics. 2021 Sep 25;9(10):234. doi: 10.3390/toxics9100234 (PMC8537891; doi:10.3390/toxics9100234)
Supplement: Supplementary file 1 [file toxics-09-00234-s001.zip]

Archive with 1 entries (1 files):
- toxics-1366120-supplementary.pdf
